# Supplementary material for: Microhand Platform Equipped with Plate-Shaped End-Effectors Enables Precise Probing of Intracellular Structure Contribution to Whole-Cell Mechanical Properties
Source: Micromachines (Basel). 2025 Nov 12;16(11):1272. doi: 10.3390/mi16111272 (PMC12654860; doi:10.3390/mi16111272)
Supplement: Supplementary file 1 [file micromachines-16-01272-s001.zip]

Archive with 1 entries (1 files):
- micromachines-3955979-supplementary.docx
